# Supplementary material for: Machine Learning Model Development and Validation for Predicting Outcome in Stage 4 Solid Cancer Patients with Septic Shock Visiting the Emergency Department: A Multi-Center, Prospective Cohort Study
Source: J Clin Med. 2022 Dec 5;11(23):7231. doi: 10.3390/jcm11237231 (PMC9737041; doi:10.3390/jcm11237231)
Supplement: Supplementary file 1 [file jcm-11-07231-s001.zip]

Archive with 1 entries (1 files):
- jcm-2006623-supplementary.pdf
